# Supplementary material for: Quality of Life and Psychological Disorders in Coeliac Disease: A Prospective Multicentre Study
Source: Nutrients. 2021 Sep 16;13(9):3233. doi: 10.3390/nu13093233 (PMC8470791; doi:10.3390/nu13093233)
Supplement: Supplementary file 1 [file nutrients-13-03233-s001.zip]

Archive with 1 entries (1 files):
- nutrients-1366321-supplementary.pdf
